# Supplementary material for: Whole Genome Analysis of Cyclin Dependent Kinase (CDK) Gene Family in Cotton and Functional Evaluation of the Role of CDKF4 Gene in Drought and Salt Stress Tolerance in Plants
Source: Int J Mol Sci. 2018 Sep 5;19(9):2625. doi: 10.3390/ijms19092625 (PMC6164816; doi:10.3390/ijms19092625)
Supplement: Supplementary file 1 [file ijms-19-02625-s001.zip]

Archive with 8 entries (8 files):
- Supplementary materials/Supplementary Figure 1 Cumulative dSdN graph with indels and stop codons of all the alignment duplicated CDK genes of A, D and AD.tif
- Supplementary materials/Supplementary Figure 2 Expression profile of all the 20 ortholog CDK genes pairs.pdf
- Supplementary materials/Supplementary Table 1 Cotton CDK genes and properties of the deduced proteins.docx
- Supplementary materials/Supplementary Table 2 Sub cellular localization of the cotton CDK genes, by the use of WoLF PSORT, Target P and Pprowler online too.docx
- Supplementary materials/Supplementary Table 3 The details of the 20 motifs identified among the cotton CDKs.docx
- Supplementary materials/Supplementary Table 4 CDK genes duplication among the three cotton genomes.docx
- Supplementary materials/Supplementary Table 5 List of CDK genes specific primers used in the validation of expression profile of the cotton genomes CDK gen.docx
- Supplementary materials/Supplementary Table 6 Primer details for the abiotic stress responsive gens for RT-qPCR analysis for the response of transgenic an.docx
